# Supplementary material for: Pore-Mouth Structure of Highly Agglomerated Detonation Nanodiamonds
Source: Nanomaterials (Basel). 2021 Oct 20;11(11):2772. doi: 10.3390/nano11112772 (PMC8618090; doi:10.3390/nano11112772)
Supplement: Supplementary file 1 [file nanomaterials-11-02772-s001.zip]

Archive with 1 entries (1 files):
- nanomaterials-1369003-supplementary.pdf
